# Supplementary material for: Identification, Molecular Characteristics, and Evolution of YABBY Gene Family in Melastoma dodecandrum
Source: Int J Mol Sci. 2023 Feb 20;24(4):4174. doi: 10.3390/ijms24044174 (PMC9962812; doi:10.3390/ijms24044174)
Supplement: Supplementary file 1 [file ijms-24-04174-s001.zip]

Archive with 1 entries (1 files):
- ijms-2178372-supplementary.xlsx
