# Supplementary material for: Identification, Molecular Characteristics, and Evolution of YABBY Gene Family in Melastoma dodecandrum
Source: Int J Mol Sci. 2023 Feb 20;24(4):4174. doi: 10.3390/ijms24044174 (PMC9962812; doi:10.3390/ijms24044174)
Supplement: Supplementary file 1 [file ijms-24-04174-s001.zip › ijms-2178372-supplementary.xlsx]

## Sheet: Sheet1
Supplementary Table S1 The primer used in this study
Primer	Sequence
MdYABBY1-qPCR-F	AACGGCAACAGTGCCAGAAT
MdYABBY1-qPCR-R	TGGTTATAGGCTGAAGGCACG
MdYABBY2-qPCR-F	GGAATCATAGCAGCCGTGGA
MdYABBY2-qPCR-R	CACCATTGCCGTTGGAAGAC
MdYABBY3-qPCR-F	ATGTCGCTCGAGATGTCCAC
MdYABBY3-qPCR-R	CGTGACGATCGTGAACAAGC
MdYABBY4-qPCR-F	TGCCAAGAAGCCGAATTTGC
MdYABBY4-qPCR-R	GATAAATGCCGACGTCCGTG
MdYABBY5-qPCR-F	TCCTCTTCAGGGAGGACAGT
MdYABBY5-qPCR-R	GCCACAGAAACCCTGCTTCA
MdYABBY6-qPCR-F	GCCCGTGAAGAAGCCTAACT
MdYABBY6-qPCR-R	TAGAGCCCGTCCTTCCTCAT
MdYABBY7-qPCR-F	AGCACTGCCGCAAAGAATTG
MdYABBY7-qPCR-R	GTTCGTCGCCATTGTGAGTG
MdYABBY8-qPCR-F	ACGATCGTCACGGTTCGATG
MdYABBY8-qPCR-R	AATAGGGAGAGGCTGGAGGG
MdYABBY9-qPCR-F	CCTGCGAAGAAGCCGAATTT
MdYABBY9-qPCR-R	GGATAAATGCCGACGTTGGTG
MdYABBY1-F	GGAGAGGACCTCGACTCTAGAATGTCGAGCCGTGCGATCG
MdYABBY1-R	CTCATTTTTTCTACCGGTACCCAAAGCCCGCCCGGATCT
MdYABBY2-F	GGAGAGGACCTCGACTCTAGAATGTCGAGCCGAGCGATCG
MdYABBY2-R	CTCATTTTTTCTACCGGTACCCGCAATGTGCTTGAAAACCA
MdYABBY3-F	GGAGAGGACCTCGACTCTAGAATGTCGCTCGAGATGTCCACG
MdYABBY3-R	CTCATTTTTTCTACCGGTACCGAATCCATGAGACTTGAGTGTTGC
MdYABBY4-F	GGAGAGGACCTCGACTCTAGAATGAACAACATCACGATGTCGTCC
MdYABBY4-R	CTCATTTTTTCTACCGGTACCATAAGGATAAATGCCGACGTCC
MdYABBY5-F	GGAGAGGACCTCGACTCTAGAATGGACGACCACGAAGATAACAA
MdYABBY5-R	CTCATTTTTTCTACCGGTACCGCCACAGAAACCCTGCTTCA
MdYABBY6-F	GGAGAGGACCTCGACTCTAGAATGATGTCCTCCTCATCGTCTACC
MdYABBY6-R	CTCATTTTTTCTACCGGTACCATAAGGAGAGATGCCGACGTTAGG
MdYABBY7-F	GGAGAGGACCTCGACTCTAGAATGGAGGATCACAACAACGGC
MdYABBY7-R	CTCATTTTTTCTACCGGTACCAAGGGCTAAGGAGATCAACATTGA
MdYABBY8-F	GGAGAGGACCTCGACTCTAGAATGTCGATCGAGATGTCCGC
MdYABBY8-R	CTCATTTTTTCTACCGGTACCGAATCCATGAGACTTGAGAGTTGCA
MdYABBY9-F	GGACCTCGACTCTAGAATGTCGTCCTCATCCTCAGCC
MdYABBY9-R	TCATTTTTTCTACCGGTACCATAAGGATAAATGCCGACGTTGG
